# Supplementary material for: Poly(ADP-Ribose) Polymerase (PARP) Inhibitors for Cancer Therapy: Advances, Challenges, and Future Directions
Source: Biomolecules. 2024 Oct 9;14(10):1269. doi: 10.3390/biom14101269 (PMC11506039; doi:10.3390/biom14101269)
Supplement: Supplementary file 1 [file biomolecules-14-01269-s001.zip]

Archive with 1 entries (1 files):
- biomolecules-3212547-supplementary.pdf
